# Supplementary material for: Potentially Curative Therapeutic Activity of NEO212, a Perillyl Alcohol-Temozolomide Conjugate, in Preclinical Cytarabine-Resistant Models of Acute Myeloid Leukemia
Source: Cancers (Basel). 2021 Jul 6;13(14):3385. doi: 10.3390/cancers13143385 (PMC8305595; doi:10.3390/cancers13143385)
Supplement: Supplementary file 1 [file cancers-13-03385-s001.zip]

Archive with 1 entries (1 files):
- cancers-1267890-supplementary.pdf
